# Supplementary material for: Tobacco industry globalization and global health governance: towards an interdisciplinary research agenda
Source: Palgrave Commun. Author manuscript; Available in PMC 2017 Apr 28. (PMC5409523; doi:10.1057/palcomms.2016.37)
Supplement: Supplementary Table 1 [file NIHMS818558-supplement-Supplementary_Table_1.xls]

## Sheet: Sheet1
	TABLE 1: REVIEWED PUBLIC HEALTH LITERATURE ON TOBACCO INDUSTRY GLOBALIZATION
	AUTHORS	YEAR	DEFINITION	INDICATORS	TIMEFRAME	LEVEL OF ANALYSIS	UNIT OF ANALYSIS	POWER AND INFLUENCE
1	Curry and Ray	1984	market access and growth, policy influence	TTC sales, leaf production	1970s-1980s	national (Kenya)	TTCs (BAT)	agency
2	Stebbins	1987	marketing, policy influence	tobacco consumption	1980s	national (Mexico)	industry	agency
3	Nichter and Cartwright	1991	marketing, market access and growth	tobacco consumption, leaf production	1980s	global (LMICs)	industry, individual	agency
4	Connolly	1992	consolidation, market access and growth, marketing	tobacco consumption, position on tobacco control, ownership	from 1960s	global	industry	agency
5	MacKay	1994	market access and growth, marketing, policy influence	tobacco consumption	from 1980s	global (LMICs)	industry	agency
6	Stebbins	1994	marketing	tobacco consumption	1990	individual, national (Mexico, Guatemala)	individual, industry	agency
7	MacKay and Crofton	1996	market access and growth, marketing, policy influence	tobacco consumption	from 1980s	global (LMICs)	industry	agency
8	Hammond	1998	consolidation	TTC sales	1990s	global	industry	agency
9	Chantornvong et al.	2000	policy influence	position on tobacco control	1990s	national (Thailand, Zimbabwe)	state	structural
10	Honjo and Kawachi	2000	market access and growth, marketing	tobacco consumption, position on tobacco control	1980-1996	national (Japan)	industry	agency
11	O'Sullivan and Chapman	2000	market access and growth	TTC sales	1976-1997	national (China)	TTCs (BAT, PMI, RJR)	agency
12	Stebbins	2001	marketing	TTC sales	from 1990s	national (South America)	TTCs	agency
13	Collin et al.	2002	policy influence	position on tobacco control	from 1990s	global	NGOs, TTCs	agency
14	Hilamo	2003	policy influence	position on tobacco control	1980s-1990s	national (Finland)	TTCs	agency
15	Szilagyi and Chapman	2003a	policy influence, marketing, market access and growth	tobacco consumption, position on tobacco control	1990s	national (Hungary)	TTCs	agency
16	Szilagyi and Chapman	2003b	marketing	pricing, tax and tariff rates	1990s-early 2000s	national (Hungary)	TTCs	agency
17	Gilmore and McKee	2004a	market access and growth, marketing	TTC sales	from 1990s	national (former Soviet Union)	TTCs (BAT)	agency
18	Gilmore and McKee	2004b	market access and growth, policy influence	FDI, TTC sales, pricing, position on tobacco control	from 1990s	national (former Soviet Union)	TTCs (BAT)	agency
19	Gilmore and McKee	2004c	market access and growth, policy influence	FDI, position on tobacco control	from 1990s	regional (former Soviet Union)	industry	agency
20	Knight and Chapman	2004a	policy influence	position on tobacco control	1990s to mid 2000s	national (Asia)	industry	agency
21	Knight and Chapman	2004b	marketing	TTC sales	from 1990s	national (Asia)	TTCs (BAT, PMI)	agency
22	Lambert et al.	2004	market access and growth, marketing	tobacco consumption, position on tobacco control	from 1980s	national (Japan)	TTCs (PMI)	agency
23	Lawrence and Collin	2004	marketing	TTC sales	1990s-early 2000s	national (Indonesia)	TTCs (BAT)	agency
24	Lee et al.	2004	market access and growth	TTC sales	1980-2000	national (China)	TTCs (BAT)	agency
25	MacKenzie et al.	2004	policy influence	position on tobacco control	1990s	national (Thailand)	TTCs (BAT, PMI)	agency
26	Szilagyi and Chapman	2004	policy influence	position on tobacco control	1990s	national (Hungary)	TTCs	agency
27	Tong and Glantz	2004	policy influence	position on tobacco control	1980s-1990s	regional (Asia)	TTCs	agency
28	Gilmore et al.	2005	marketing, market access and growth	ownership, position on tobacco control	from 1990s	national (Moldova)	TTCs (BAT, Reemstma)	agency
29	Hafez and Ling	2005	marketing	TTC sales	from 1990s	global	TTCs	agency
30	Sebrie et al.	2005	policy influence	position on tobacco control	1966-2005	national (Argentina)	TTCs (BAT, PMI)	agency
31	Assunta and Chapman	2007	marketing	product development, TTC sales	1977 to 1990s	national (Japan)	TTCs (BAT, RJR)	agency
32	Gilmore et al.	2007	policy influence	ownership, tax and tariff rates	1990s-mid 2000s	national (Uzbekistan)	TTCs (BAT)	agency
33	Zhong and Yano	2007	policy influence	tax and tariff rates	1990s-2001	national (China)	TTCs (BAT)	agency
34	Lee et al.	2008	market access and growth	TTC sales	from 1990s	national (Vietnam)	TTCs (BAT)	agency
35	LeGresley et al.	2008	market access and growth	TTC sales	from 1980s	regional (Africa)	TTCs (BAT)	agency
36	MacKenzie and Collin	2008	policy influence	position on tobacco control	1990s-mid 2000s	national (Thailand)	TTCs (PMI)	agency
37	McDaniel et al.	2008	policy influence	corporate network	from 1980s	global	TTCs	agency
38	Muggli et al.	2008	policy influence	position on tobacco control	1990s-2000s	national (China)	TTCs (BAT)	agency
39	Nakkash and Lee	2008	market access and growth	TTC sales	from 1970s	national (Lebanon)	TTCs (BAT)	agency
40	Lee et al.	2009	marketing	TTC sales	1980s-1990s	national (South Korea)	TTCs (BAT, PMI, RJR)	agency
41	Holden and Lee	2009	consolidation, policy influence, marketing	TTC sales, position on tobacco control	from 1960s	global	industry	structural
42	Nakkash and Lee	2009	policy influence	position on tobacco control	1980s-1990s	national (Lebanon)	TTCs	agency
43	Otanez et al.	2009	policy influence	leaf production, position on tobacco control	1990s-2003	national (Malawi)	industry	agency
44	Sebrie et al.	2009	policy influence	position on tobacco control	1990s-2007	national (Latin America)	TTCs (BAT, PMI)	agency
45	Freeman and Chapman	2010	marketing	marketing campaigns	from mid 2000s	global	TTCs (BAT)	agency
46	Krasovsky	2010	policy influence	tax and tariff rates	1992-2008	national (Ukraine)	TTCs	agency
47	Stanton et al.	2010	marketing	marketing campaigns	from 1990s	national (China, Taiwan)	TTCs (BAT)	agency
48	Chu et al.	2011	marketing	TTC sales	from 1990s	national (China)	TTCs (BAT, PMI)	agency
49	Holden and Lee	2011	policy influence	tax and tariff rates	from 1990s	regional (CACM)	TTCs (BAT)	agency
50	Bialous and Peeters	2012	consolidation	ownership, product development	from 1990s	global	industry	agency
51	Charoenca et al.	2012	policy influence	position on tobacco control	from 1990s	national (Thailand)	TTCs	agency
52	Gilmore	2012	marketing	pricing, product development, TTC sales	from 2000s	global	TTCs	agency
53	Hurt et al.	2012	market access and growth, marketing	TTC sales	from 2000s	national (Indonesia)	TTCs (BAT, PMI)	agency
54	Lee et al.	2012	policy influence, marketing	TTC sales, product development, position on tobacco control	from 1990s	global (LMICs)	TTCs	agency
55	Shrinae et al.	2012	policy influence, marketing	position on tobacco control, tax and tariff rates	1989-2005	national (Czech Republic)	TTCs (BAT, PMI)	agency
56	Weishaar et al.	2012	policy influence	position on tobacco control	1990s-2003	global	TTCs	agency
57	Bump and Reich	2013	policy influence	position on tobacco control	from 1980s	global (LMICs)	industry, state	structural
58	Fooks and Gilmore	2013	policy influence	position on tobacco control	from 2000s	global	TTCs (PMI)	agency
59	Lee et al.	2013	market access and growth	TTC sales	from 1980s	national (South Korea)	TTCs (BAT, PMI, RJR)	agency
60	Lunze and Migliorini	2013	marketing, policy influence	tobacco consumption, position on tobacco control	from 1990s	national (Russia)	state	agency
61	Baker et al.	2014	market access and growth	tobacco consumption, TTC sales	from 1990s	global, regional (Asia)	state	structural
62	Crosbie et al.	2014	policy influence	position on tobacco control	from 2000s	global	TTCs	agency
63	Lee et al.	2014	marketing	TTC sales	from 1990s	national (South Korea)	TTCs (BAT, PMI, RJR, KT&G)	agency
64	Savell et al.	2014	marketing, policy influence	position on tobacco control	1990-2013	global	industry	agency
65	Skafida et al.	2014	market access and growth, policy influence	TTC sales, tax and tariff rates, pricing	since 1975	national (Bulgaria)	TTCs	agency
66	Drope and Chavez	2015	market access and growth	TTC sales, tobacco consumption, pricing, position on tobacco control	1999-2012	regional (Southeast Asia)	TTCs	agency
67	Eckhardt et al.	2015	policy influence	position on tobacco control	1995-2013	global	state	agency
68	Gilmore et al.	2015	marketing, policy influence	position on tobacco control	from 1990s	global (LMICs)	industry	agency
69	Gultekin-Karakas	2015	market access and growth, marketing	product development, tobacco consumption, ownership	from 1980s	national (Turkey)	TTCs (BAT, PMI, RJR, Imperial, KT&G)	agency
70	MacKenzie et al.	2015	market access and growth	TTC sales	from 1980s	national (Thailand)	TTCs	agency
71	Petticrew et al.	2015	policy influence	position on tobacco control	from 1990s	global	TTCs (BAT, PMI, RJR)	agency
72	Delobelle et al.	2016	marketing, policy influence	position on tobacco control	from 1990s	national (South Africa)	industry	agency
73	Hawkins and Holden	2016	policy influence, market access and growth	position on tobacco control	from 2000s	global	TTCs	agency, structure
74	Peeters et al.	2016	policy influence	position on tobacco control	c. 2014	regional (EU)	TTCs (PMI)	agency
75	Smith et al.	2016a	policy influence	position on tobacco control	from 1990s	global	TTCs (BAT, PMI), NGOs	agency
76	Smith et al.	2016b	policy influence	position on tobacco control	from 1990s	global	TTCs (BAT, PMI), NGOs	agency
